# Supplementary material for: Contribution of Morphoanatomic Characters to the Taxonomy of the Genus LAELIA (Orchidaceae) in Mexico and Their Implication in Environmental Adaptation
Source: Plants (Basel). 2023 Mar 1;12(5):1089. doi: 10.3390/plants12051089 (PMC10005411; doi:10.3390/plants12051089)
Supplement: Supplementary file 1 [file plants-12-01089-s001.zip]

Archive with 1 entries (1 files):
- plants-2101696-supplementary.pdf
